# Supplementary material for: Study on Chemical Diversity, Antioxidant and Antibacterial Activities, and HaCaT Cytotoxicity of Camphora tenuipilis (a Traditional Aromatic Plant from Xishuangbanna)
Source: Plants (Basel). 2025 Nov 7;14(22):3409. doi: 10.3390/plants14223409 (PMC12656405; doi:10.3390/plants14223409)
Supplement: Supplementary file 1 [file plants-14-03409-s001.zip]

Archive with 1 entries (1 files):
- plants-3923242-supplementary.pdf
